# Supplementary material for: Large size in aquatic tetrapods compensates for high drag caused by extreme body proportions
Source: Commun Biol. 2022 Apr 28;5:380. doi: 10.1038/s42003-022-03322-y (PMC9051157; doi:10.1038/s42003-022-03322-y)
Supplement: Supplementary file 4 — Supplementary Data 1 [file 42003_2022_3322_MOESM4_ESM.xlsx]

## Sheet: Index
	Contents	Description
1	Plesios-ichthyos-cetacean Drag	Computed drag forces and drag coefficients for an array of plesiosaurs, ichthyosaurs and modern cetaceans at Reynolds numbers 5 x 106 and 107
2	Drag-to-vol_Same volume	Calculations for the drag per unit of volume and drag-related cost of transport for an array of plesiosaurs, ichthyosaurs and modern cetaceans scaled at the same body volume, compared at the same speed
3	Drag-to-vol_Life-size	Calculations for the drag coefficient, drag-related cost of transport and total drag power for an array of plesiosaurs, ichthyosaurs and modern cetaceans at their life-size dimensions, compared at the same speed
4	Sensitivity flow parameters	Calculations of the drag coefficient and drag per unit of volume in two taxa using freshwater and sea water settings in simulations
5	Variable NeckLength	Calculations for the drag coefficient and the drag per unit of trunk volume in hypothetical models of plesiosaurs with varying neck lengths, compared at the same speed
6	NeckThickness-sensit test	Calculations for the drag coefficient and the drag per unit of trunk volume in hypothetical models of a plesiosaur with varying neck thickness, compared at the same speed
7	Life-size_Neck-trunk effect	Calculations of the drag per unit of trunk volume in an array of plesiosaurs at their life-size dimensions, compared at the same speed
8	Total length per taxon	Dataset of total body lengths (from tip of the rostrum to end of the tail) of living and extinct taxa for use in simulations at life-size scale (3, 6)
9	Sauropterygian Neck-Trunk	Dataset of trunk lengths, neck lengths and neck ratio (proportion of neck to trunk) for sauropterygians
10	References	List of references for dataset of trunk and neck lengths (number 7)

## Sheet: 1. Plesio-ichthyo-cetacean Drag
SIMULATION RESULTS
FORCES (Newtons)
Total Drag, D
	Velocity, v (m2)	Re	Meyerasaurus	Liopleurodon	Peloneustes	Dolichorhynchops	Hydrotherosaurus	Thalassomedon	Temnodontosaurus	Stenopterygius	Ophthalmosaurus	Orcinus	Megaptera	Tursiops
NO FINS	5	4.98303e+06	15.5125	19.2761	18.0869	16.8905	7.57009	8.82364	14.5952	17.3936	19.6604	24.2135	22.5315	20.0194
	10	9.96605e+06	55.7715	69.16	64.9989	60.6734	27.1088	31.6894	52.1541	62.1058	69.8193	87.1113	81.3229	71.6934
+LIMBS	5	4.98303e+06	34.1689	36.6568	34.7301	31.6742	13.8144	14.5807	18.1879	25.9285	25.019	30.0205	29.7334	23.6674
	10	9.96605e+06	128.677	131.761	125.292	113.792	49.7068	52.5004	64.4884	90.6515	89.6784	107.574	106.896	83.929
Skin friction drag, Df
	Velocity, v (m2)	Re	Meyerasaurus	Liopleurodon	Peloneustes	Dolichorhynchops	Hydrotherosaurus	Thalassomedon	Temnodontosaurus	Stenopterygius	Ophthalmosaurus	Orcinus	Megaptera	Tursiops
NO LIMBS	5	4.98303e+06	12.5943	16.2743	14.6278	13.5648	6.79406	7.77756	12.3748	14.4081	16.108	19.5317	17.6475	16.3402
	10	9.96605e+06	45.4266	58.5926	52.7612	48.9551	24.3197	27.959	44.3349	51.6667	57.332	70.2392	63.6094	58.7254
+LIMBS	5	4.98303e+06	22.6123	25.4448	23.2211	22.6165	9.69627	10.3094	14.838	16.6798	18.0415	23.2113	21.4907	19.0874
	10	9.96605e+06	82.2543	91.7891	83.7838	81.5493	34.8586	37.0779	52.4446	59.0942	64.9879	83.5388	77.5351	67.9075
Pressure drag, Dp
	Velocity, v (m2)	Re	Meyerasaurus	Liopleurodon	Peloneustes	Dolichorhynchops	Hydrotherosaurus	Thalassomedon	Temnodontosaurus	Stenopterygius	Ophthalmosaurus	Orcinus	Megaptera	Tursiops
NO LIMBS	5	4.98303e+06	2.91815	3.00175	3.45911	3.32571	0.776028	1.04608	2.22039	2.9855	3.55242	4.68176	4.88399	3.67918
	10	9.96605e+06	10.345	10.5675	12.2378	11.7184	2.78905	3.73043	7.8192	10.4391	12.4873	16.8721	17.7136	12.968
+LIMBS	5	4.98303e+06	11.5566	11.212	11.509	9.05772	4.11811	4.27123	3.34983	9.24864	6.97751	6.80925	8.24271	4.57999
	10	9.96605e+06	46.4228	39.9722	41.5079	32.2423	14.8482	15.4225	12.0439	31.5573	24.6905	24.0349	29.3614	16.0214
COEFFICIENTS
Total Drag coefficient (Cd)
	Velocity, v (m2)	Re	Meyerasaurus	Liopleurodon	Peloneustes	Dolichorhynchops	Hydrotherosaurus	Thalassomedon	Temnodontosaurus	Stenopterygius	Ophthalmosaurus	Orcinus	Megaptera	Tursiops
NO LIMBS	5	4.98303e+06	0.00409	0.003959	0.004116	0.004139	0.003787	0.00383	0.00408333	0.00427764	0.00445369	0.004234	0.004303	0.00421542
	10	9.96605e+06	0.003676	0.003551	0.003698	0.003717	0.00339	0.003439	0.00364783	0.00381845	0.00395405	0.003808	0.003882	0.00377406
			0.003883	0.003755	0.003907	0.003928	0.0035885	0.0036345	0.00386558	0.00404805	0.00420387	0.004021	0.0040925	0.00399474
+LIMBS	5	4.98303e+06	0.005902	0.005333	0.005732	0.005326	0.00535	0.005237	0.00461442	0.005035	0.00517563	0.004648	0.00503	0.00466518
	10	9.96605e+06	0.005557	0.004793	0.00517	0.004784	0.004813	0.004714	0.00409032	0.004555	0.00463791	0.004164	0.004521	0.0041359
			0.0057295	0.005063	0.005451	0.005055	0.0050815	0.0049755	0.00435237	0.004795	0.00490677	0.004406	0.0047755	0.00440054
Skin friction drag coefficient (Cf)
	Velocity, v (m2)	Re	Meyerasaurus	Liopleurodon	Peloneustes	Dolichorhynchops	Hydrotherosaurus	Thalassomedon	Temnodontosaurus	Stenopterygius	Ophthalmosaurus	Orcinus	Megaptera	Tursiops
NO LIMBS	5	4.98303e+06	0.00332	0.003342	0.003329	0.003324	0.003398	0.003376	0.00346213	0.00354341	0.00364895	0.003415	0.00337	0.00344071
	10	9.96605e+06	0.002994	0.003008	0.003002	0.002999	0.003041	0.003034	0.00310093	0.00317662	0.00324686	0.003071	0.003037	0.00309141
+LIMBS	5	4.98303e+06	0.003906	0.003702	0.003833	0.003803	0.003755	0.003703	0.00376454	0.003658	0.00373221	0.003594	0.003636	0.0037624
	10	9.96605e+06	0.003552	0.003339	0.003457	0.003428	0.003375	0.003329	0.00332641	0.003289	0.00336099	0.003234	0.003279	0.00334638
Pressure drag coefficient (Cp)
	Velocity, v (m2)	Re	Meyerasaurus	Liopleurodon	Peloneustes	Dolichorhynchops	Hydrotherosaurus	Thalassomedon	Temnodontosaurus	Stenopterygius	Ophthalmosaurus	Orcinus	Megaptera	Tursiops
NO LIMBS	5	4.98303e+06	0.00077	0.00062	0.00079	0.00081	0.00039	0.00045	0.000621204	0.000734231	0.000804862	0.00082	0.00093	0.000774712
	10	9.96605e+06	0.00068	0.00054	0.0007	0.00072	0.00035	0.0004	0.000546901	0.000641831	0.000707305	0.00074	0.00085	0.000682657
+LIMBS	5	4.98303e+06	0.001996	0.00163	0.0019	0.00152	0.00159	0.00153	0.000849881	0.001377	0.00144343	0.00105	0.00139	0.00090278
	10	9.96605e+06	0.002005	0.00145	0.00171	0.00136	0.00144	0.00138	0.000763908	0.001266	0.00127692	0.00093	0.00124	0.000789512
PARAMETERS OF MODELS
			Meyerasaurus	Liopleurodon	Peloneustes	Dolichorhynchops	Hydrotherosaurus	Thalassomedon	Temnodontosaurus	Stenopterygius	Ophthalmosaurus	Orcinus	Megaptera	Tursiops
Length (m)			1	1	1	1	1	1	1	1	1			1
Wetted surface area, S (m^2) NO FINS			0.303989	0.390254	0.351786	0.327044	0.160224	0.18464	0.286462	0.32588	0.353733	0.458	0.4189	0.380612
Wetted surface area, S (m^2) + FINS			0.463979	0.55084	0.48586	0.4766	0.206933	0.223131	0.315891	0.358199	0.387271	0.51759	0.474	0.407
COMPARATIVE TABLE PER GROUP
	NO LIMBS			+LIMBS
Per individual taxon	Cd relative to Tursiops	Cf relative to Tursiops	Cp relative to Tursiops	Cd relative to Tursiops	Cf relative to Tursiops	Cp relative to Tursiops	% of Cd contributed by limbs	% increase in Cf relative to model with no limbs	% increase in Cp relative to model with no limbs
Meyerasaurus	0.972028	0.966705	0.995013	1.302	1.04981	2.37525	32.2279	15.3392	63.7591
Liopleurodon	0.939986	0.972166	0.795662	1.15054	0.99087	1.82106	25.8345	9.81395	62.3377
Peloneustes	0.978036	0.969306	1.02257	1.23871	1.02591	2.13525	28.3251	13.155	58.7258
Dolichorhynchops	0.983293	0.968095	1.05013	1.14872	1.01759	1.70314	22.2948	12.557	46.875
Hydrotherosaurus	0.898306	0.985641	0.508058	1.15475	1.00329	1.79257	29.3811	9.69144	75.5776
Thalassomedon	0.909821	0.981312	0.583403	1.13066	0.989509	1.72134	26.9521	8.84528	70.7904
Temnodontosaurus	0.967667	1.00465	0.801493	0.989054	0.9973	0.954487	11.1845	7.44464	27.6173
Stenopterygius	1.01334	1.02871	0.943971	1.08964	0.977552	1.5644	15.5777	3.26712	47.9356
Ophthalmosaurus	1.05235	1.05541	1.03751	1.11504	0.998169	1.60811	14.3251	2.78262	44.4128
Orcinus	1.00657	0.992964	1.07123	1.00124	0.960829	1.17051	8.73808	5.00879	21.2121
Megaptera	1.02447	0.980925	1.22279	1.08521	0.973134	1.55514	14.3022	7.34635	32.3194
Tursiops	1	1	1	1	1	1	9.22153	8.11208	13.882
Average per group
Derived plesiosaurs	0.96335	0.969856	0.956119	1.17933	1.01146	1.88648	25.4848	11.842	55.9795
Short-necked plesiosaurs	0.967105	0.969856	0.956119	1.17933	1.01146	1.88648	25.4848	11.842	55.9795
Long-necked plesiosaurs	0.904064	0.983477	0.545731	1.1427	0.9964	1.75695	28.1666	9.26836	73.184
Parvipelvian ichthyosaurs	1.01112	1.02959	0.927659	1.06458	0.991007	1.37567	13.6958	4.49813	39.9886
Modern cetaceans	1.01035	0.991296	1.09801	1.02882	0.977988	1.24188	10.7539	6.82241	22.4712

## Sheet: 2. Drag-to-vol_Same volume
SAME BODY VOLUME, SAME VELOCITY
NO LIMBS
								Velocity =	1	m/s										Velocity =	1	m/s
								Re =	Variable											Re =	Variable
	Parameters of scaled models (L= 1 m)							Volume (m^3)	0.1	(constant)								COTdrag		Volume (m^3)	0.5	(constant)							COTdrag
	Length (m)	Maximum diameter	FR	Wetted area (m^2)	Volume (m^3)	Mass (kg)	% Surface area of fins to wetted area	Velocity for a 1m model	Length (m)	Wetted area (m^2)	Volume (m^3)	Wetted area/Volume	Relative A/S	Mass (kg)	Re	Drag (N)	D/V (N/m3)	Absolute (J/kg m)	Relative to Tursiops FULL	Velocity for a 1m model	Length (m)	Wetted area (m^2)	Volume (m^3)	Wetted area/Volume	Mass (kg)	Re	Drag (N)	D/V	Absolute (J/kg m)	Relative to Tursiops FULL	Average
Meyerasaurus	1	0.193	5.18135	0.303989	0.00927533	9.50722	NA	2.20957	2.20914	1.48356	0.1	14.8356	0.922162	102.5	2.20076e+06	3.48	34.8	0.0339512	0.774474	3.77831	3.77758	4.33796	0.5	8.67591	512.5	3.76325e+06	9.28805	18.5761	0.018123	0.778813	0.776643
Liopleurodon	1	0.22	4.53	0.390254	0.01423	14.5857	NA	1.91579	1.91542	1.43178	0.1	14.3178	0.889978	102.5	1.90816e+06	3.35	33.5	0.0326829	0.745542	3.27596	3.27533	4.18656	0.5	8.37312	512.5	3.26291e+06	8.90619	17.8124	0.0173779	0.746794	0.746168
Peloneustes	1	0.215	4.65116	0.351786	0.0122613	12.5678	NA	2.01328	2.0129	1.42535	0.1	14.2535	0.885977	102.5	2.00526e+06	3.41811	34.1811	0.0333474	0.760699	3.44267	3.442	4.16774	0.5	8.33548	512.5	3.42895e+06	9.11452	18.229	0.0177844	0.764262	0.762481
Dolichorhynchops	1	0.201	4.97512	0.327044	0.0103856	10.6452	NA	2.12784	2.12743	1.48019	0.1	14.8019	0.920068	102.5	2.11937e+06	3.52203	35.2203	0.0343613	0.783828	3.63856	3.63786	4.32811	0.5	8.65622	512.5	3.62406e+06	9.44325	18.8865	0.0184259	0.791827	0.787827
Hydrotherosaurus	1	0.115	8.69565	0.160224	0.00266821	2.73491	NA	3.34716	3.34652	1.79438	0.1	17.9438	1.11537	102.5	3.33383e+06	3.61929	36.1929	0.0353101	0.805472	5.72357	5.72247	5.24681	0.5	10.4936	512.5	5.70077e+06	9.65658	19.3132	0.0188421	0.809715	0.807594
Thalassomedon	1	0.12712	7.86658	0.18464	0.0035607	3.64972	NA	3.04022	3.03964	1.70596	0.1	17.0596	1.0604	102.5	3.02811e+06	3.54754	35.4754	0.0346101	0.789504	5.1987	5.1977	4.98826	0.5	9.97652	512.5	5.17799e+06	9.48176	18.9635	0.018501	0.795056	0.79228
Temnodontosaurus	1	0.173913	5.75	0.286462	0.0073	7.4825	NA	2.39318	2.39272	1.64003	0.1	16.4003	1.01942	102.5	2.38365e+06	3.79093	37.9093	0.0369847	0.843671	4.09229	4.0915	4.79547	0.5	9.59094	512.5	4.07598e+06	10.0942	20.1885	0.0196961	0.846412	0.845042
Stenopteryigius	1	0.175131	5.71	0.32588	0.009365	9.59913	NA	2.20249	2.20207	1.58023	0.1	15.8023	0.982248	102.5	2.19372e+06	3.89486	38.9486	0.0379986	0.8668	3.76621	3.76548	4.62061	0.5	9.24122	512.5	3.7512e+06	10.3803	20.7606	0.0202542	0.870398	0.868599
Ophthalmosaurus	1	0.213	4.69484	0.353733	0.010563	10.8271	NA	2.11586	2.11546	1.58301	0.1	15.8301	0.98398	102.5	2.10743e+06	4.03584	40.3584	0.039374	0.898175	3.61808	3.61738	4.62876	0.5	9.25751	512.5	3.60366e+06	10.7119	21.4237	0.0209012	0.898202	0.898189
Orcinus	1	0.211	4.73934	0.458	0.0153	15.6825	NA	1.87005	1.86969	1.60105	0.1	16.0105	0.995191	102.5	1.8626e+06	4.00542	40.0542	0.0390772	0.891405	3.19774	3.19712	4.68149	0.5	9.36299	512.5	3.185e+06	10.6754	21.3508	0.0208301	0.895145	0.893275
Megaptera	1	0.196	5.10204	0.4189	0.0132	13.53	NA	1.96438	1.964	1.61583	0.1	16.1583	1.00438	102.5	1.95655e+06	4.05192	40.5192	0.0395309	0.901755	3.35904	3.3584	4.7247	0.5	9.4494	512.5	3.34566e+06	10.85	21.6999	0.0211707	0.909781	0.905768
Tursiops	1	0.206186	4.85	0.380612	0.0115074	11.7951	NA	2.05632	2.05593	1.60879	0.1	16.0879	1	102.5	2.04813e+06	3.97715	39.7715	0.0388014	0.885114	3.51626	3.51559	4.70412	0.5	9.40823	512.5	3.50225e+06	10.5349	21.0698	0.0205559	0.883363	0.884238
FULL MODEL (+LIMBS)
								Velocity =	1	m/s										Velocity =	1	m/s
								Re =	Variable											Re =	Variable
	Parameters of scaled models (L= 1 m)							Volume (m^3)	0.1	(constant)								COTdrag		Volume (m^3)	0.5	(constant)							COTdrag
	Length	Maximum diameter	FR	Wetted area (m^2)	Volume (m^3)	Mass (kg)	% Surface area of fins to wetted area	Velocity for a 1m model	Length (m)	Wetted area (m^2)	Volume (m^3)	Wetted area/Volume	Relative A/S	Mass (kg)	Re	Drag (N)	D/V (N/m3)	Absolute (J/kg m)	Relative to Tursiops FULL	Velocity for a 1m model	Length (m)	Wetted area (m^2)	Volume (m^3)	Wetted area/Volume	Mass (kg)	Re	Drag (N)	D/V	Absolute (J/kg m)	Relative to Tursiops FULL	Average
Meyerasaurus	1	0.193	5.18135	0.463979	0.0101597	10.4137	35.9	2.14435	2.14308	2.13097	0.1	21.3097	1.24497	102.5	2.13581e+06	7.50417	75.0417	0.0732114	1.67005	3.66679	3.66462	6.23098	0.5	12.462	512.5	3.65218e+06	20.1497	40.2994	0.0393164	1.68957	1.67981
Liopleurodon	1	0.2206	4.53309	0.55084	0.015349	15.7327	30.9	1.8688	1.8677	1.92149	0.1	19.2149	1.12259	102.5	1.86136e+06	6.09887	60.9887	0.0595011	1.3573	3.19561	3.19372	5.61848	0.5	11.237	512.5	3.18288e+06	16.1956	32.3913	0.0316012	1.35802	1.35766
Peloneustes	1	0.215	4.65116	0.48586	0.0129569	13.2808	28.9	1.97738	1.97621	1.89748	0.1	18.9748	1.10856	102.5	1.9695e+06	6.37151	63.7151	0.062161	1.41798	3.38127	3.37927	5.54827	0.5	11.0965	512.5	3.3678e+06	16.9175	33.8351	0.0330098	1.41855	1.41827
Dolichorhynchops	1	0.201	4.97512	0.4766	0.0110907	11.3679	32.3	2.08259	2.08136	2.06466	0.1	20.6466	1.20623	102.5	2.0743e+06	6.39416	63.9416	0.062382	1.42302	3.56118	3.55908	6.03712	0.5	12.0742	512.5	3.547e+06	17.0012	34.0024	0.0331731	1.42557	1.42429
Hydrotherosaurus	1	0.115	8.69565	0.206933	0.00281686	2.88728	23.9	3.28853	3.28658	2.23522	0.1	22.3522	1.30587	102.5	3.27543e+06	6.43743	64.3743	0.0628042	1.43265	5.62331	5.61998	6.53582	0.5	13.0716	512.5	5.6009e+06	17.1226	34.2451	0.0334099	1.43575	1.4342
Thalassomedon	1	0.12712	7.86658	0.223131	0.00366357	3.75516	18.3	3.0127	3.01091	2.02282	0.1	20.2282	1.18178	102.5	3.00069e+06	5.71676	57.1676	0.0557733	1.27227	5.15164	5.14859	5.91475	0.5	11.8295	512.5	5.13111e+06	15.4039	30.8078	0.0300564	1.29163	1.28195
Temnodontosaurus	1	0.173913	5.75	0.315891	0.00733228	7.51559	9.82223	2.39062	2.38921	1.8032	0.1	18.032	1.05348	102.5	2.3811e+06	4.66777	46.6777	0.0455392	1.03881	4.0879	4.08549	5.27259	0.5	10.5452	512.5	4.07162e+06	12.4234	24.8468	0.0242408	1.04171	1.04026
Stenopteryigius	1	0.175131	5.71	0.358199	0.00953399	9.77234	10.027	2.19028	2.18898	1.71636	0.1	17.1636	1.00274	102.5	2.18155e+06	4.90876	49.0876	0.0478903	1.09244	3.74532	3.7431	5.01866	0.5	10.0373	512.5	3.7304e+06	13.0658	26.1316	0.0254943	1.09558	1.09401
Ophthalmosaurus	1	0.213	4.69484	0.387271	0.0107098	10.9775	9.665	2.10699	2.10575	1.71723	0.1	17.1723	1.00325	102.5	2.0986e+06	5.20042	52.0042	0.0507358	1.15735	3.60291	3.60078	5.0212	0.5	10.0424	512.5	3.58855e+06	13.7115	27.423	0.0267542	1.14973	1.15354
Orcinus	1	0.211	4.73934	0.51759	0.0156179	16.0083	12	1.85802	1.85692	1.78473	0.1	17.8473	1.04268	102.5	1.85061e+06	4.92153	49.2153	0.0480149	1.09529	3.17717	3.17529	5.21857	0.5	10.4371	512.5	3.16451e+06	13.0873	26.1747	0.0255363	1.09739	1.09634
Megaptera	1	0.196	5.10204	0.474	0.0134	13.735	12	1.95534	1.95418	1.81012	0.1	18.1012	1.05752	102.5	1.94755e+06	5.31838	53.1838	0.0518867	1.18361	3.34358	3.3416	5.29284	0.5	10.5857	512.5	3.33026e+06	14.1363	28.2726	0.027583	1.18534	1.18448
Tursiops	1	0.206186	4.85	0.407	0.0115948	11.8847	6.745	2.05196	2.05075	1.71166	0.1	17.1166	1	102.5	2.04379e+06	4.49337	44.9337	0.0438378	1	3.5088	3.50673	5.00494	0.5	10.0099	512.5	3.49482e+06	11.9259	23.8518	0.0232701	1	1
COMPARATIVE TABLE PER GROUP
Average per group	Relative COTdrag (+limbs)	Normality test p-value (Shapiro)
Derived plesiosaurs	1.38327	0.2641
Short-necked plesiosaurs	1.40007	0.8797
Long-necked plesiosaurs	1.35807	NA
Parvipelvian ichthyosaurs	1.09594	0.9953
Modern cetaceans	1.0936	0.9212
	Homocedasticity (F-test)	t-test (p-value)	Significance
Derived plesiosaurs vs. Derived ichthyosaurs	0.6472	1.33e-05	***
Derived plesiosaurs vs. Modern cetaceans	0.2986	8.021e-05	***
Derived ichthyosaurs vs. Modern cetaceans	0.2393	0.6297	NS
Short necked plesiosaurs vs. Parvipelvian ichthyosaurs	0.7204	4.645e-05	***
Short necked plesiosaurs vs. Modern cetaceans	0.1422	0.0008738	***

## Sheet: 3. Drag-to-vol_Life-size
	"Real size"				Different Reynolds numbers			1
	Length	Volume (V)	Mass (kg)	V/A	Re for this speed (m/s)	Velocity for 1m model (m/s)		Drag (N)	Drag per unit volume	COTdrag	Normalised to Tursiops
Cartorhynchus short	0.4	0	0	#REF!	398642	0.400237		0.164103	#DIV/0!	#DIV/0!
Cartorhynchus long	0.47	0	0	#REF!	468405	0.470278		0.172625	#DIV/0!	#DIV/0!
Cartorhynchus	0.435	0	0	#REF!	433523	0.435257		0.168364	#DIV/0!	#DIV/0!	#DIV/0!
Utatsusaurus	2.562	0	0	#REF!	2.5533e+06	2.56352		3.86142	#DIV/0!	#DIV/0!	#DIV/0!
Chaohusaurus	0.763	0	0	#REF!	760410	0.763452		0.548779	#DIV/0!	#DIV/0!	#DIV/0!
Mixosaurus	0.751	0	0	#REF!	748451	0.751444		0.561736	#DIV/0!	#DIV/0!	#DIV/0!
Shonisaurus	13.5	0	0	#REF!	1.34542e+07	13.508		135.139	#DIV/0!	#DIV/0!	#DIV/0!
Guizhouichthyosaurus	5.4	0	0	#REF!	5.38167e+06	5.4032		23.0248	#DIV/0!	#DIV/0!	#DIV/0!
Temnodontosaurus	7.05	0	0	#REF!	7.02607e+06	7.05417		33.4989	#DIV/0!	#DIV/0!	#DIV/0!
Stenopteryigius	1.38	0	0	#REF!	1.37532e+06	1.38082		2.85604	#DIV/0!	#DIV/0!	#DIV/0!
Ophthalmosaurus	3.97	0	0	#REF!	3.95652e+06	3.97235		16.3936	#DIV/0!	#DIV/0!	#DIV/0!
Tursiops	2.5	0	0	#REF!	2.49151e+06	2.50148		6.43522	#DIV/0!	#DIV/0!	#DIV/0!
FULL MODELS (WITH FINS) ANIMALS AT REAL SIZES SWIMMING AT SOMETHING CLOSER TO THEIR OPTIMAL SWIMMING SPEEDS
	"Real size"				Different Reynolds numbers
	Length	Volume (V)	Mass (kg)	V/A	Re for this speed (m/s)	Velocity for 1m model (m/s)		Drag (N)	Drag per unit volume	COTdrag	Normalised to Tursiops
Cartorhynchus short	0.4	0	0	#REF!	398642	0.400237		0.164103	#DIV/0!	#DIV/0!
Cartorhynchus long	0.47	0	0	#REF!	468405	0.470278		0.172625	#DIV/0!	#DIV/0!
Cartorhynchus	0.435	0	0	#REF!	433523	0.435257		0.168364	#DIV/0!	#DIV/0!	#DIV/0!
Utatsusaurus	2.562	0	0	#REF!	2.5533e+06	2.56352		3.86142	#DIV/0!	#DIV/0!	#DIV/0!
Chaohusaurus	0.763	0	0	#REF!	760410	0.763452		0.548779	#DIV/0!	#DIV/0!	#DIV/0!
Mixosaurus	0.751	0	0	#REF!	748451	0.751444		0.561736	#DIV/0!	#DIV/0!	#DIV/0!
Shonisaurus	13.5	0	0	#REF!	1.34542e+07	13.508		503.238	#DIV/0!	#DIV/0!	#DIV/0!
Guizhouichthyosaurus	5.4	0	0	#REF!	5.38167e+06	5.4032		83.433	#DIV/0!	#DIV/0!	#DIV/0!
Temnodontosaurus	7.05	0	0	#REF!	7.02607e+06	7.05417		119.485	#DIV/0!	#DIV/0!	#DIV/0!
Stenopteryigius	1.38	0	0	#REF!	1.37532e+06	1.38082		9.92687	#DIV/0!	#DIV/0!	#DIV/0!
Ophthalmosaurus	3.97	0	0	#REF!	3.95652e+06	3.97235		59.814	#DIV/0!	#DIV/0!	#DIV/0!
Tursiops	2.5	0	0	#REF!	2.49151e+06	2.50148		23.6674	#DIV/0!	#DIV/0!	#DIV/0!
FULL MODELS (WITH LIMBS)
BODY LENGTH = Life-size scale
CALCULATIONS FOR 1 m/s										COTdrag		Drag power (Pdrag)				CALCULATIONS FOR 2 m/s										COTdrag		Drag power (Pdrag)
	Length (m)	Wetted area (m^2)	Volume (m^3)	Mass (kg)	Wetted area/Volume	Re	Velocity for 1m model (m/s)	Drag (N)	D/V (N/m3)	Absolute (J/kg m)	Relative	Absolute (J/ m)	Relative				Length (m)	Wetted area (m^2)	Volume (m^3)	Mass (kg)	Wetted area/Volume	Re	Velocity for 1m model (m/s)	Drag (N)	D/V (N/m3)	Absolute (J/kg m)	Relative	Absolute (J/ m)	Relative
Meyerasaurus	3.35	5.207	0.381959	391.508	13.6324	3.3373e+06	3.35064	17.0507	44.64	0.0435512	1.43332	17.0507	2.03877			Meyerasaurus	3.35	5.207	0.381959	391.508	13.6324	6.67459e+06	6.70129	61.0757	159.901	0.156001	1.43422	61.0757	2.04005
Liopleurodon	4.88	13.1179	1.78333	1827.92	7.35584	4.86149e+06	4.88094	35.0603	19.66	0.0191805	0.631251	35.0603	4.19221			Liopleurodon	4.88	13.1179	1.78333	1827.92	7.35584	9.72299e+06	9.76188	125.947	70.6244	0.0689019	0.633461	125.947	4.20688
Peloneustes	4.2	8.57304	0.963144	987.223	8.9011	4.18407e+06	4.20081	23.96	24.8769	0.0242701	0.798758	23.96	2.86493			Peloneustes	4.2	8.57304	0.963144	987.223	8.9011	8.36814e+06	8.40162	86.15	89.4466	0.087265	0.802286	86.15	2.87758
Dolichorhynchops	2.88	3.95643	0.262767	269.336	15.0568	2.86908e+06	2.88055	11.55	43.9554	0.0428833	1.41134	11.55	1.38105			Dolichorhynchops	2.88	3.95643	0.262767	269.336	15.0568	5.73816e+06	5.76111	41.0953	156.395	0.15258	1.40277	41.0953	1.37267
Hydrotherosaurus	8.06	13.4431	1.47493	1511.8	9.11444	8.02943e+06	8.06155	33.3166	22.5886	0.0220377	0.725286	33.3166	3.98371			Hydrotherosaurus	8.06	13.4431	1.47493	1511.8	9.11444	1.60589e+07	16.1231	121.336	82.2654	0.0802589	0.737874	121.336	4.05285
Thalassomedon	10.86	26.316	4.69239	4809.7	5.60822	1.08188e+07	10.8621	61.23	13.0488	0.0127305	0.418976	61.23	7.32135			Thalassomedon	10.86	26.316	4.69239	4809.7	5.60822	2.16376e+07	21.7242	225.389	48.0329	0.0468613	0.430828	225.389	7.52844
Temnodontosaurus	7.63	18.3902	3.25696	3338.39	5.64642	7.60106e+06	7.63147	39.2375	12.0473	0.0117534	0.386819	39.2375	4.69168			Temnodontosaurus	7.63	18.3902	3.25696	3338.39	5.64642	1.52021e+07	15.2629	139.148	42.7231	0.0416811	0.383202	139.148	4.64781
Stenopteryigius	2.5	2.23874	0.148969	152.693	15.0283	2.49052e+06	2.50048	8.14469	54.6739	0.0533403	1.75549	8.14469	0.973871			Stenopteryigius	2.5	2.23874	0.148969	152.693	15.0283	4.98104e+06	5.00096	22.3639	150.125	0.146463	1.34654	22.3639	0.747
Ophthalmosaurus	4.21	6.86404	0.800186	820.191	8.57805	4.19403e+06	4.21081	18.4356	23.0391	0.0224772	0.73975	18.4356	2.20436			Ophthalmosaurus	4.21	6.86404	0.800186	820.191	8.57805	8.38807e+06	8.42162	65.767	82.1896	0.080185	0.737194	65.767	2.19675
Orcinus	7.6	29.9197	7.02362	7199.21	4.25987	7.57118e+06	7.60146	64.73	9.21605	0.00899127	0.295913	64.73	7.73985			Orcinus	7.6	29.9197	7.02362	7199.21	4.25987	1.51424e+07	15.2029	234.927	33.4481	0.0326323	0.300011	234.927	7.84702
Megaptera	13.2	82.5898	30.8196	31590.1	2.67978	1.31499e+07	13.2025	179.617	5.82803	0.00568589	0.187129	179.617	21.4771			Megaptera	13.2	82.5898	30.8196	31590.1	2.67978	2.62999e+07	26.4051	666.783	21.6351	0.0211074	0.194054	666.783	22.2719
Tursiops	2.85	3.30586	0.26853	275.243	12.3109	2.83919e+06	2.85055	8.36321	31.1444	0.0303848	1	8.36321	1			Tursiops	2.85	3.30586	0.26853	275.243	12.3109	5.67838e+06	5.7011	29.9383	111.49	0.10877	1	29.9383	1
Lower limit calculation																Lower limit calculation
										COTdrag		Drag power (Pdrag)														COTdrag		Drag power (Pdrag)
	Length (m)	Wetted area (m^2)	Volume (m^3)	Mass (kg)	Wetted area/Volume	Re	Velocity for 1m model (m/s)	Drag (N)	D/V (N/m3)	Absolute (J/kg m)	Relative	Absolute (J/ m)	Relative				Length (m)	Wetted area (m^2)	Volume (m^3)	Mass (kg)	Wetted area/Volume	Re	Velocity for 1m model (m/s)	Drag (N)	D/V (N/m3)	Absolute (J/kg m)	Relative	Absolute (J/ m)	Relative
Meyerasaurus	NA															Meyerasaurus	NA
Liopleurodon	NA															Liopleurodon	NA
Peloneustes	NA															Peloneustes	NA
Dolichorhynchops	2.70747	3.49659	0.218314	223.772	16.0163	2.69828e+06	2.70907	10.22	46.8133	0.0456715	1.5031	10.22	1.22202			Dolichorhynchops	2.70747	3.49659	0.218314	223.772	16.0163	5.39655e+06	5.41814	36.8754	168.91	0.16479	1.51503	36.8754	1.23171
Hydrotherosaurus	NA															Hydrotherosaurus	NA
Thalassomedon	NA															Thalassomedon	NA
Temnodontosaurus	6.65084	13.973	2.15709	2211.02	6.4777	6.62827e+06	6.65478	30.989	14.3661	0.0140157	0.461273	30.989	3.70539			Temnodontosaurus	6.65084	13.973	2.15709	2211.02	6.4777	1.32565e+07	13.3096	136.993	63.5079	0.061959	0.56963	136.993	4.57583
Stenopteryigius	1.80932	1.17261	0.0564701	57.8818	20.7652	1.80317e+06	1.81039	3.4363	60.8517	0.0593675	1.95385	3.4363	0.410883			Stenopteryigius	1.80932	1.17261	0.0564701	57.8818	20.7652	3.60635e+06	3.62078	12.3221	218.206	0.212884	1.95718	12.3221	0.411583
Ophthalmosaurus	4.08272	6.45528	0.729783	748.027	8.84547	4.06886e+06	4.08514	17.3146	23.7257	0.023147	0.761795	17.3146	2.07033			Ophthalmosaurus	4.08272	6.45528	0.729783	748.027	8.84547	8.13772e+06	8.17027	61.8447	84.744	0.0826771	0.760106	61.8447	2.06574
Orcinus	7	25.382	5.488	5625.2	4.625	6.97345e+06	7.00135	55.6357	10.1377	0.00989044	0.325506	55.6357	6.65243			Orcinus	7	25.382	5.488	5625.2	4.625	1.39525e+07	14.0083	201.563	36.728	0.0358322	0.329429	201.563	6.73261
Megaptera	11.2	59.4586	18.826	19296.7	3.15832	1.11575e+07	11.2022	131.476	6.98376	0.00681342	0.224238	131.476	15.7208			Megaptera	11.2	59.4586	18.826	19296.7	3.15832	2.2324e+07	22.4133	426.535	22.6567	0.0221041	0.203218	426.535	14.2471
Tursiops	1.9	1.46927	0.0795644	81.5535	18.4664	1.89279e+06	1.90037	3.91773	49.2397	0.0480388	1.58101	3.91773	0.468448			Tursiops	1.9	1.46927	0.0795644	81.5535	18.4664	3.7871e+06	3.80225	13.785	173.256	0.16903	1.55401	13.785	0.460447
Upper limit calculation																Upper limit calculation
										COTdrag		Drag power (Pdrag)														COTdrag		Drag power (Pdrag)
	Length (m)	Wetted area (m^2)	Volume (m^3)	Mass (kg)	Wetted area/Volume	Re	Velocity for 1m model (m/s)	Drag (N)	D/V (N/m3)	Absolute (J/kg m)	Relative	Absolute (J/ m)	Relative				Length (m)	Wetted area (m^2)	Volume (m^3)	Mass (kg)	Wetted area/Volume	Re	Velocity for 1m model (m/s)	Drag (N)	D/V (N/m3)	Absolute (J/kg m)	Relative	Absolute (J/ m)	Relative
Meyerasaurus	NA															Meyerasaurus	NA
Liopleurodon	NA															Liopleurodon	NA
Peloneustes	NA															Peloneustes	NA
Dolichorhynchops	3.04	4.40824	0.309039	316.765	14.2644	3.02968e+06	3.0418	12.87	41.6452	0.0406295	1.33716	12.87	1.53888			Dolichorhynchops	3.04	4.40824	0.309039	316.765	14.2644	6.05936e+06	6.0836	46.0561	149.03	0.145395	1.33672	46.0561	1.53837
Hydrotherosaurus	NA															Hydrotherosaurus	NA
Thalassomedon	NA															Thalassomedon	NA
Temnodontosaurus	8.60916	23.4131	4.67866	4795.62	5.00423	8.57993e+06	8.61425	48.6227	10.3924	0.010139	0.333685	48.6227	5.81387			Temnodontosaurus	8.60916	23.4131	4.67866	4795.62	5.00423	1.71599e+07	17.2285	174.756	37.3517	0.0364407	0.335024	174.756	5.8372
Stenopteryigius	3.19068	3.64663	0.309689	317.431	11.7751	3.17985e+06	3.19257	9.5055	30.6937	0.0299451	0.985527	9.5055	1.13658			Stenopteryigius	3.19068	3.64663	0.309689	317.431	11.7751	6.3597e+06	6.38514	36.482	117.802	0.114929	1.05662	36.482	1.21857
Ophthalmosaurus	4.33728	7.28535	0.874977	896.852	8.32633	4.32256e+06	4.33985	19.1323	21.8661	0.0213327	0.702086	19.1323	2.28768			Ophthalmosaurus	4.33728	7.28535	0.874977	896.852	8.32633	8.64511e+06	8.67969	69.1096	78.9844	0.077058	0.708446	69.1096	2.3084
Orcinus	8.2	34.8303	8.82189	9042.44	3.94817	8.17216e+06	8.20485	74.4713	8.44165	0.00823575	0.271048	74.4713	8.90463			Orcinus	8.2	34.8303	8.82189	9042.44	3.94817	1.63443e+07	16.4097	257.922	29.2366	0.0285235	0.262235	257.922	8.6151
Megaptera	16	132.608	65.536	67174.4	2.02344	1.59457e+07	16.0095	256.87	3.91952	0.00382392	0.12585	256.87	30.7142			Megaptera	16	132.608	65.536	67174.4	2.02344	3.18914e+07	32.0189	854.531	13.0391	0.0127211	0.116953	854.531	28.5431
Tursiops	3.8	6.84456	0.735285	753.667	9.30872	3.7871e+06	3.80225	13.7849	18.7477	0.0182904	0.60196	13.7849	1.64828			Tursiops	3.8	6.84456	0.735285	753.667	9.30872	7.5742e+06	7.6045	50.9531	69.2971	0.067607	0.621556	50.9531	1.70194
COMPARATIVE TABLE PER GROUP
CALCULATIONS FOR 1 m/s															CALCULATIONS FOR 2 m/s
Average per group	Relative COTdrag (+ limbs)	Normality test p-value (Shapiro)														Average per group	Relative COTdrag (+ limbs)	Normality test p-value (Shapiro)
Derived plesiosaurs	0.797122	0.3383														Derived plesiosaurs	0.801444	0.3462
Short-necked plesiosaurs	0.947116	0.3923														Short-necked plesiosaurs	0.946173	0.4017
Long-necked plesiosaurs	0.572131	NA														Long-necked plesiosaurs	0.584351	NA
Parvipelvian ichthyosaurs	0.960688	0.4793														Parvipelvian ichthyosaurs	0.822311	0.71
Modern cetaceans	0.494347	0.236														Modern cetaceans	0.498022	0.2316
	Homocedasticity (F-test)	t-test (p-value)	Significance														Homocedasticity (F-test)	t-test (p-value)	Significance
Derived plesiosaurs vs. Parvipelvian ichthyosaurs	0.2503	0.6762	NS													Derived plesiosaurs vs. Parvipelvian ichthyosaurs	0.5576	0.9466	NS
Derived plesiosaurs vs. Modern cetaceans	0.6884	0.3797	NS													Derived plesiosaurs vs. Modern cetaceans	0.6744	0.3746	NS
Parvipelvian ichthyosaurs vs. Modern cetaceans	0.5566	0.3889	NS													Parvipelvian ichthyosaurs vs. Modern cetaceans	0.8937	0.4396	NS
Short necked plesiosaurs vs. Parvipelvian ichthyosaurs	0.5006	0.9786	NS													Short necked plesiosaurs vs. Parvipelvian ichthyosaurs	0.8156	0.2627	NS
Short necked plesiosaurs vs. Modern cetaceans	0.9281	0.2631	NS													Short necked plesiosaurs vs. Modern cetaceans	0.9203	0.7518	NS

## Sheet: 4. Sensitivity flow parameters
	FULL MODELS (WITH LIMBS)
	BODY LENGTH = Life-size scale
		Comparison 1		Comparison 2		Comparison 3
		Liopleurodon	Tursiops	Liopleurodon	Tursiops	Liopleurodon	Tursiops
		Freshwater	Freshwater	Sea water	Sea water	Sea water	Sea water
	fluid density (ρ), Kg/m3	998.2	998.2	1025	1025	1025	1025
	fluid dynamic viscosity (μ), Ns/m2	0.001002	0.001002	0.00109	0.00109	0.00109	0.00109
	flow velocity (u), ms-1	1	1	1.02926	1.02926	1	1
	body length (l), m	4.88	2.85	4.88	2.85	4.88	2.85
	body Volume (V), m3	1.78333	0.26853	1.78333	0.26853	1.78333	0.26853
	Reynolds number (Re)	4.86149e+06	2.83919e+06	4.86149e+06	2.83919e+06	4.58899e+06	2.68005e+06
	Drag (D), N	35.0603	8.36	35.0603	8.36	31.033	7.36847
	Drag coefficient (Cd)	0.005355	0.005074	0.005355	0.005074	0.005399	0.005018
	Drag/Volume (D/V), N/m3	19.66	31.1325	19.66	31.1325	17.4017	27.44
	Relative Drag/Volume	0.631494	1	0.631494	1	0.634171	1

## Sheet: 5. Variable NeckLength
DRAG COEFFICIENT FOR PLESIOSAUR MODELS OF VARIABLE NECK LENGTH. NO LIMBS
								Velocity =	5 m/s
								Re =	5 x 10^6
								Volume (total) =	Variable
								Volume of trunk (m^3) =	Variable
		Parameters of scaled models (L= 1 m)								Changes relative to short neck
		Length (m)	Maximum diameter	FR	Wetted area (m^2)	Volume (m^3)	Cd	Cf	Cp	Cd	Cf	Cp
	Neck 0.87X (Meyerasaurus)	1	0.193	5.18135	0.304	0.00927533	0.00409	0.00332	0.00077	1	1	1
	Neck 2X	1	0.148	6.75676	0.211	0.0045	0.004058	0.003367	0.00069	0.992176	1.01416	0.896104
	Neck 3X	1	0.1226	8.15661	0.1653	0.00278457	0.00409	0.003441	0.00065	1	1.03645	0.844156
	Neck 4X	1	0.105	9.52381	0.135006	0.00185329	0.004099	0.003486	0.00061	1.0022	1.05	0.792208
	Neck 5X	1	0.092	10.8696	0.114152	0.00131311	0.004157	0.003572	0.00061	1.01638	1.0759	0.792208
	Neck 7X	1	0.074	13.5135	0.0866631	0.000744268	0.004216	0.003641	0.000575	1.03081	1.09669	0.746753
DRAG PER UNIT OF TRUNK VOLUME. CONSTANT TRUNK VOLUME, VARIABLE NECK LENGTH, VARIABLE TOTAL VOLUME. NO LIMBS
										Velocity =	1 m/s
										Re =	Variable
										Volume (total) =	Variable
		Parameters of scaled models (L= 1 m)								Volume of trunk (m^3) =	0.281077	Constant
		Length (m)	Maximum diameter	FR	Wetted area (m^2)	Volume (m^3)	Mass (kg)		Length (m)	Wetted area (m^2)	Volume (m^3)	Mass (kg)	Re for 1 m/s	Drag (N)	D/V	Relative
	Neck 0.87X (Meyerasaurus)	1	0.193	5.18135	0.304	0.00927533	9.50722		3.35	3.41164	0.34871	357.427	3.3373e+06	8.27856	29.453	1
	Neck 2X	1	0.148	6.75676	0.211	0.0045	4.6125		4.3684	4.0265	0.375128	384.506	4.35183e+06	8.298	29.5222	1.00235
	Neck 3X	1	0.1226	8.15661	0.1653	0.00278457	2.85418		5.2662	4.58423	0.406677	416.844	5.24623e+06	9.25929	32.9422	1.11847
	Neck 4X	1	0.105	9.52381	0.135006	0.00185329	1.89962		6.15395	5.11284	0.431921	442.719	6.13061e+06	10.11	35.9688	1.22123
	Neck 5X	1	0.092	10.8696	0.114152	0.00131311	1.34593		7.05872	5.68766	0.461825	473.37	7.03195e+06	11.18	39.7756	1.35048
	Neck 7X	1	0.074	13.5135	0.0866631	0.000744268	0.762875		8.86075	6.80417	0.517775	530.719	8.82715e+06	13.1317	46.7191	1.58623

## Sheet: 6. NeckThickness-sensit test
DRAG COEFFICIENT AND DRAG PER UNIT OF TRUNK VOLUME. CONSTANT TRUNK VOLUME, VARIABLE NECK THICKNESS, VARIABLE TOTAL VOLUME. NO LIMBS
										Velocity =	5 m/s
										Re =	5 x 10^6
										Volume (body) =	Variable
				Parameters of scaled models (L= 1 m)						Volume (trunk) =	0.00351628	Constant
		Ratio of neck /trunk length	%variation of thickness at half neck	Length (m)	Maximum diameter	FR	Wetted area (m^2)	Volume (m^3)	Mass (kg)	Cd	Cf	Cp	Variation in Cd	Drag (N)	D/V	Relative
	Neck 2X - Thin 2	2	-0.4	1	0.148	6.75676	0.196215	0.00428009	4.38709	0.004311	0.003377	0.00093	1.06235	10.5538	3001.4	0.989382
	Neck 2X - Thin 1	2	-0.2	1	0.148	6.75676	0.20498	0.00445173	4.56302	0.004165	0.003356	0.00081	1.02637	10.652	3029.34	0.998592
	Neck 2X	2	0	1	0.148	6.75676	0.211	0.0045	4.6125	0.004058	0.003367	0.00069	1	10.667	3033.61	1
	Neck 2X - Thick 1	2	0.2	1	0.148	6.75676	0.220084	0.00477987	4.89936	0.00399	0.00332	0.00067	0.983243	10.9571	3116.11	1.0272
	Neck 2X - Thick 2	2	0.4	1	0.148	6.75676	0.22843	0.00503023	5.15599	0.003899	0.003303	0.0006	0.960818	11.112	3160.16	1.04172
	Neck 2X - Thick 3	2	0.6	1	0.148	6.75676	0.245453	0.00563431	5.77516	0.003729	0.003228	0.0005	0.918926	11.566	3289.27	1.08428

## Sheet: 7. Life-size_Neck-trunk effect
FULL MODELS (WITH FINS) ANIMALS AT REAL SIZES SWIMMING AT 1 m/s
		"Real size"						Different Reynolds numbers			1				"Small" (1m)
		Length	Wetted area (A)	Volume (V)	Mass (kg)		V/A	Re for this speed (m/s)	Velocity for 1m model (m/s)		Drag (N)			FR	Length	Wetted area (A)	Volume (V)	Mass (kg)
	Cartorhynchus short	0.4	0.0375654	0.000280896	0.280896		0.00747751	398642	0.400237		0.164103			7.72	1	0.234784	0.004389	4.49872
	Cartorhynchus long	0.47	0.0417781	0.000300412	0.300412		0.00719066	468405	0.470278		0.172625			9.17	1	0.189127	0.0028935	2.96584
	Cartorhynchus	0.435	0.0396718	0.000290654	0.290654		0.00733408	433523	0.435257		0.168364			7.72	1		0.00364125	3.73228
	Utatsusaurus	2.562	1.41836	0.0628264	62.8264		0.044295	2.5533e+06	2.56352		3.86142			7.61499	1	0.216087	0.00373598	3.82938
	Chaohusaurus	0.763	0.116591	0.00140768	1.40768		0.0120736	760410	0.763452		0.548779			8.69565	1	0.20027	0.00316905	3.24828
	Mixosaurus	0.751	0.154516	0.00242944	2.42944		0.015723	748451	0.751444		0.561736			6.25	1	0.273964	0.00573571	5.8791
	Shonisaurus	13.5	60.7914	21.7553	21755.3		0.357867	1.34542e+07	13.508		135.139			4.71698	1	0.33356	0.00884225	9.06331
	Guizhouichthyosaurus	5.4	9.1335	1.02903	1029.03		0.112665	5.38167e+06	5.4032		23.0248			6.62	1	0.31322	0.006535	6.69838
	Temnodontosaurus	7.05	15.7006	2.56925	2569.25		0.163641	7.02607e+06	7.05417		33.4989			5.75	1	0.315891	0.00733228	7.51559
	Stenopteryigius	1.38	0.682154	0.025056	25.056		0.0367307	1.37532e+06	1.38082		2.85604			5.71	1	0.358199	0.00953399	9.77234
	Ophthalmosaurus	3.97	6.10375	0.67099	670.99		0.109931	3.95652e+06	3.97235		16.3936			4.69484	1	0.387271	0.0107237	10.9918
	Tursiops	2.5	2.54375	0.18125	181.25		0.0712531	2.49151e+06	2.50148		6.43522			4.85	1	0.407	0.0116	11.89
	FULL MODELS (WITH FINS) ANIMALS AT REAL SIZES SWIMMING AT SOMETHING CLOSER TO THEIR OPTIMAL SWIMMING SPEEDS
		"Real size"						Different Reynolds numbers							"Small" (1m)
		Length	Wetted area (A)	Volume (V)	Mass (kg)		V/A	Re for this speed (m/s)	Velocity for 1m model (m/s)		Drag (N)			FR	Length	Wetted area (A)	Volume (V)	Mass (kg)	"closer to optimal speed"
	Cartorhynchus short	0.4	0.0375654	0.000280896	0.280896		0.00747751	398642	0.400237		0.164103			7.72	1	0.234784	0.004389	4.49872	1
	Cartorhynchus long	0.47	0.0417781	0.000300412	0.300412		0.00719066	468405	0.470278		0.172625			9.17	1	0.189127	0.0028935	2.96584	1
	Cartorhynchus	0.435	0.0396718	0.000290654	0.290654		0.00733408	433523	0.435257		0.168364			7.72	1		0.00364125	3.73228	1
	Utatsusaurus	2.562	1.41836	0.0628264	62.8264		0.044295	2.5533e+06	2.56352		3.86142			7.61499	1	0.216087	0.00373598	3.82938	1
	Chaohusaurus	0.763	0.116591	0.00140768	1.40768		0.0120736	760410	0.763452		0.548779			8.69565	1	0.20027	0.00316905	3.24828	1
	Mixosaurus	0.751	0.154516	0.00242944	2.42944		0.015723	748451	0.751444		0.561736			6.25	1	0.273964	0.00573571	5.8791	1
	Shonisaurus	13.5	60.7914	21.7553	21755.3		0.357867	1.34542e+07	13.508		503.238			4.71698	1	0.33356	0.00884225	9.06331	2
	Guizhouichthyosaurus	5.4	9.1335	1.02903	1029.03		0.112665	5.38167e+06	5.4032		83.433			6.62	1	0.31322	0.006535	6.69838	2
	Temnodontosaurus	7.05	15.7006	2.56925	2569.25		0.163641	7.02607e+06	7.05417		119.485			5.75	1	0.315891	0.00733228	7.51559	2
	Stenopteryigius	1.38	0.682154	0.025056	25.056		0.0367307	1.37532e+06	1.38082		9.92687			5.71	1	0.358199	0.00953399	9.77234	2
	Ophthalmosaurus	3.97	6.10375	0.67099	670.99		0.109931	3.95652e+06	3.97235		59.814			4.69484	1	0.387271	0.0107237	10.9918	2
	Tursiops	2.5	2.54375	0.18125	181.25		0.0712531	2.49151e+06	2.50148		23.6674			4.85	1	0.407	0.0116	11.89	2
NO LIMBS
LIFE-SIZE SCALE, SAME VELOCITY
							Velocity =	1 m/s
							Re =	Variable
							Volume (total) =	Variable
							Volume of trunk =	Variable
	Parameters of scaled models (L= 1 m)
	Length (m)	Wetted area (m^2)	Volume (m^3)	Volume of trunk (m^3)	Mass (kg)	V/A	Re	Velocity for 1m model (m/s)	Drag (N)	Drag/Volume of trunk	Relative Drag/Volume of trunk
Meyerasaurus	3.35	3.41152	0.34871	0.290434	357.427	0.102215	3.3373e+06	3.35064	8.27856	28.5041	1
Rhomaleosaurus	6.09	11.0096	1.81489	1.28522	1860.27	0.164846	6.0669e+06	6.09117	19.6812	15.3136	0.537241
Plesiosaurus	3.18	2.96716	0.272849	0.219301	279.67	0.0919561	3.16794e+06	3.18061	6.42592	29.3018	1.02799
Liopleurodon	4.88	9.29366	1.65372	1.36313	1695.06	0.177941	4.86149e+06	4.88094	18.4369	13.5254	0.474508
Peloneustes	4.2	6.2055	0.908414	0.759744	931.124	0.146389	4.18407e+06	4.20081	13.1397	17.2948	0.60675
Kronosaurus	10.36	42.2741	16.1068	12.5463	16509.4	0.381008	1.03207e+07	10.362	74.3991	5.92995	0.208039
Dolichorhynchops	2.88	2.71263	0.24809	0.203093	254.292	0.0914573	2.86908e+06	2.88055	6.15537	30.3081	1.06329
Polycotylus	4.94	8.82077	1.54888	1.28838	1587.61	0.175595	4.92127e+06	4.94095	18.8	14.592	0.511925
Hydrotherosaurus	8.06	10.4087	1.39709	1.02902	1432.02	0.134223	8.02943e+06	8.06155	18.0937	17.5835	0.616877
Thalassomedon	10.86	21.7933	4.56412	3.50098	4678.22	0.209428	1.08188e+07	10.8621	36.9427	10.5521	0.370197
Styxosaurus	11.3	22.7349	4.72578	3.35419	4843.93	0.207864	1.12571e+07	11.3022	37.511	11.1833	0.392342
Albertonectes	11.2	17.4074	2.77608	1.82868	2845.48	0.159477	1.11575e+07	11.2022	28.7713	15.7334	0.55197
Aristonectes	10	30.1963	8.94022	7.29973	9163.72	0.29607	9.96208e+06	10.0019	53.2194	7.29059	0.255774
COMPARATIVE TABLE PER GROUP
Average per group	Relative Drag/Volume of Trunk	Normality test p-value (Shapiro)
Basal plesiosaurs	0.855076	0.1044
Derived plesiosaurs	0.505167	0.1994
Short-necked plesiosaurs (pliosauromorph)	0.631724	0.1821
Short-necked plesiosaurs (pliosauromorph) excluding basal	0.52	0.3855
Long-necked plesiosaurs (plesiosauromorphs)	0.482846	0.3444
Thalassophonea	0.429766	0.6725
Elasmosauridae	0.437432	0.7255
Elasmosaurinae	0.482846	0.5175
t-test	Homocedasticity (F-test)	t-test (p-value)	Significance
Basal plesiosaurs vs. derived plesiosaurs	0.6282	0.053	NS
Short-necked (pliosauromorph) vs. Long-necked (plesiosauromorph)	0.1351	0.3993	NS
Short-necked (pliosauromorph)* vs. Long-necked (plesiosauromorph)	0.1621	0.8239	NS
Thalassophonean pliosaurs vs. Elasmosauridae	0.5113	0.9497	NS
Thalassophonean pliosaurs vs. Elasmosaurinae	0.6124	0.8861	NS
* comparison excluding basal plesiosaurs

## Sheet: 8.Total length per taxon
Fossil taxa
	Specimen	Total length (m)	Reference / source
Meyerasaurus victor	SMNS 12478	3.35	Personal observation
Liopleurodon ferox	GPIT-RE-3184	4.88	Personal observation
Peloneustes philarchus	GPIT-RE-3182	4.2	Personal observation
Hydrotherosaurus alexandrae	UCMP 33912	8.06	Welles, 1943
Thalassomedon haningtoni	DMNH 1588	10.86	Welles, 1952
Plesiosaurus dolichodeirus	NHMUK 22656	2.9	Storrs, 1997
Plesiosaurus dolichodeirus	NHMUK R1313	3.5	Storrs, 1997
Plesiosaurus dolichodeirus	OXFUM J 10304	3.54	Personal observation
Plesiosaurus sp	NMW uncat.	2.786	Personal observation
Plesiosaurus	average	3.1815
Dolichorhynchops osborni	KUVP 1300	2.76	Carpenter, 1996; photgraphs by M. Everhart
Dolichorhynchops osborni	FSHM VP 404	3.004	Bonner, 1964
Dolichorhynchops	average	2.882
Polycotylus latipinnis	SDSM 23020	4.7	Schumacher & Martin, 2015
Polycotylus latipinnis	LACM 129629	5.17	O'Keefe & Chiappe, 2011
Polycotylus	average	4.935
Kronosaurus queenslandicus	MCZ 1285	10.66	McHenry, 2009
Kronosaurus boyacensis	MJACM1	10.06	Hampe, 1992
Kronosaurus	average	10.36
Styxosaurus browni	AMNH 5835	11.3	Otero, 2016
Albertonectes vanderveldi	TMP 2007.011.0001	11.2	Kubo, 2012
Aristonectes quiriquinensis	SGO.PV.957	10	Otero, 2018
Stenopterygius	average various specimens	2.5	Gutarra et al., 2019
Temnodontosaurus	average various specimens	4.21	Gutarra et al., 2019
Ophthalmosaurus	average various specimens	7.63	Gutarra et al., 2019
Extant taxa
	Specimen	Total length (m)
		Min	Max	Average	Reference / source
Orcinus orca	NA	7	8.2	7.6	Heyning, 1988
Megaptera novaengliae	NA	11.2	16	13.6	Jefferson, 1994
Tursiops truncatus	NA	1.9	3.8	2.85	Jefferson, 1994

## Sheet: 9. Sauropterygian Neck-Trunk
Taxon	Group	Specimen	FAD	LAD	Age	Neck length (cm)	Trunk length (cm)	Neck ratio	Source
Albertonectes vanderveldi	Elasmosauridae	TMP 2007.011.0001	76.27	72.05	74.16	700	188	3.7234	Kubo et al., 2012; Soul & Benson, 2017
Archaeonectrus rostratus	Rhomaleosauridae	NHMUK 38525	199.6	190.82	195.21	90	95.6	0.941423	Smith, 2007
Aristonectes quiriquinensis	Elasmosauridae	SGO.PV.957	70.63	66.04	68.335	350	400	0.875	Otero, 2018	Fig. 10
Attenborosaurus conybeari	Pliosauridae_basal	NHMUK R1339	195.31	190.82	193.065	193.4	125.6	1.53981	Smith, 2007; personal observation	Fig.3.18
Avalonnectes arturi	Rhomaleosauridae	NHMUK 14550	201.3	199.3	200.3	69	54.5	1.26606	Benson et al., 2012; Soul & Benson, 2017	Fig. 2
Bobosaurus forojuliensis	Pistosauroidea	MFSN 27285	235.39	233.5	234.445	89	98	0.908163	Dalla Vecchia, 2006; Soul & Benson, 2017
Brancasaurus brancai	Leptocleididae	GWWU A3.B4	141.93	139.39	140.66	138	75.9	1.81818	Sachs et al., 2016	Fig. 2
Callawayasaurus colombiensis	Elasmosauridae	UCMP 38349	125	122.98	123.99	380	207	1.83575	Welles, 1962
Ceresiosaurus calcagnii	Nothosauroidea	GPIT-RE-1889	241.5	239.1	240.3	50	57.5	0.869565	Personal observation
Ceresiosaurus calcagnii	Nothosauroidea	PIMUZ T2464	241.5	239.1	240.3	31.4	51.5	0.609709	Personal observation
Ceresiosaurus calcagnii	Nothosauroidea	average	241.5	239.1	240.3	40.7	54.5	0.739637
Colymbosaurus trochanterius	Cryptoclididae	CAMSM J.29596, J.63919	157.3	147.72	152.51	200	160	1.25	Benson & Bowdler, 2014
Corosaurus alcovensis	Pistosauroidea	UW 5485	248.46	247.06	247.76	25	50	0.5	Storrs, 1991; Soul & Benson, 2017
Cryptoclidus eurymerus	Cryptoclididae	GPIT-RE-3183	166.07	163.47	164.77	108	99	1.09091	Personal observation
Cyamodus orientalis	Placodontia	ZMNH M8820	233.5	228.35	230.925	10.5	39.7	0.264484	Wang et al., 2019	Fig. 1
Dactylosaurus schroederi	Pachypleurosauria	SMF R 4097	246.36	244.94	245.65	4.5	6.5	0.692308	Sues & Carrol, 1985
Diandongosaurus acutidentatus	Eosauropterygia_basal	NMNS 000933-F03498	244.94	243.99	244.465	8	8.25	0.969697	Sato et al., 2014
Diandongosaurus acutidentatus	Eosauropterygia_basal	IVPP V 17761	244.94	243.99	244.465	6.5	7.3	0.890411	Shang et al., 2011
Diandongosaurus acutidentatus	Eosauropterygia_basal	average	244.94	243.99	244.465	7.25	7.775	0.930054
Dianopachysaurus dingi	Pachypleurosauria	LPV 31365	244.94	243.99	244.465	4.07	3.75	1.08533	Liu et al., 2011
Dianmeisaurus gracilis	Eosauropterygia_basal	IVPP V 18630	244.94	243.99	244.465	6.8	7.8	0.871795	Shang & Li., 2015
Dolichorhynchops osborni	Polycotilidae	FSHM VP 404	87.86	80.97	84.415	51.2	91.8	0.557734	Carpenter, 1996; O'Keefe, 2002
Dolichorhynchops osborni	Polycotilidae	KUVP 1300	87.86	80.97	84.415	62.5	80	0.78125	Carpenter, 1996; O'Keefe, 2002
Dolichorhynchops osborni	Polycotilidae	average	87.86	80.97	84.415	56.85	85.9	0.669492
Elasmosaurus platyurus	Elasmosauridae	ANSP 10081	81.13	78.34	79.735	667	214	3.11682	Sachs, 2005; Soul & Benson, 2017
Eoplesiosaurus antiquior	Plesiosauria_basal	TTNCM 8348	201.3	201.1	201.2	135	78	1.73077	Benson et al., 2012; Soul & Benson, 2017
Glyphoderma kangi	Placodontia	ZMNH M 8729	237	235.39	236.195	5.8	26.4	0.219697	Zao, 2008
Hauffiosaurus longirostris	Pliosauridae_basal	MCZ 1033	182.7	178.24	180.47	180	203	0.8867	White, 1940; Fischer et al., 2017
Hauffiosaurus tomistomimus	Pliosauridae_basal	MMUM LL 8004	182.7	178.24	180.47	152	97	1.56701	Benson et al., 2011; Soul & Benson, 2017
Hauffiosaurus zanoni	Pliosauridae_basal	HAUF Uncat.	182.7	178.24	180.47	93	82	1.13415	Vincent, 2011
Henodus chelyops	Placodontia	SMNS 59705	235.39	233.5	234.445	14.2	57	0.249123	Personal observation
Hydrotherosaurus alexandrae	Elasmosauridae	UCMP 33912	72.05	66	69.025	445	140	3.17857	Welles, 1943; O'Keefe, 2002
Kaiwhekea katiki	Elasmosauridae	OU 12649	72.05	66	69.025	265	195	1.35897	Cruickshank & Fordyce, 2002	Fig. 2
Keichosaurus hui	Pachypleurosauria	GXD 7613	239.1	235.39	237.245	8.3	6.2	1.33871	Lin & Rieppel, 2000; Xue et al., 2015
Keichosaurus hui	Pachypleurosauria	SMNS 81780	239.1	235.39	237.245	5.98	5.67	1.05467	Personal observation
Keichosaurus hui	Pachypleurosauria	IVPP V 7919	239.1	235.39	237.245	6.07	5.12	1.18555	Lin & Rieppel, 2000; Xue et al., 2015
Keichosaurus hui	Pachypleurosauria	average	239.1	235.39	237.245	6.78333	5.66333	1.19298
Kronosaurus queenslandicus	Thalassophonea	MCZ 1285	126.3	100.5	113.4	187	315	0.593651	McHenry, 2009
Kronosaurus boyacensis	Thalassophonea	MJACM 1	126.3	113	119.65	111	282.5	0.39292	Hampe, 1992	Tafel 4
Lariosaurus balsami	Nothosauroidea	GPIT-RE-1887	239.1	237	238.05	17.3	26	0.665385	Personal observation
Lariosaurus valceresii	Nothosauroidea	P 500	239.1	237	238.05	22.407	27.616	0.811377	Tintori & Renesto, 1990	Plate 1
Lariosaurus xingyiensis	Nothosauroidea	IVPP V11866	237	235.39	236.195	26.8575	48.1185	0.558153	Rieppel et al., 2003
Libonectes atlasense	Elasmosauridae	SMNK-PAL 3978	93.9	92.9	93.4	400	135	2.96296	Buchy, 2005; Sachs & Kear, 2017; Soul & Benson, 2017
Liopleurodon ferox	Thalassophonea	GPIT-RE-3184	166.07	161.2	163.635	73.5	181	0.406077	Tarlo, 1960; O'Keefe, 2002
Lindwurmia thiuda	Rhomaleosauridae	SMH Uncat	201.1	200.85	200.975	49.6	66	0.751515	Vincent & Storrs, 2019
Luskhan itilensis	Thalassophonea	YKM 68344/1_262	132.9	130	131.45	75.4	193	0.390674	Fischer et al., 2017
Macroplata tenuiceps	Rhomaleosauridae	NHMUK R5488	200.1	199.3	199.7	95	117	0.811966	Ketchum & Smith, 2010	Fig. 5; Table 1
Manemergus anguirostris	Polycotilidae	SMNS 3861	93.9	92.9	93.4	61	60	1.01667	Buchy et al., 2005; Soul & Benson, 2017
Mauriciosaurus fernandesi	Polycotilidae	INAH CPC RFG 2544.P.F.1	94.3	89.3	91.8	52	47	1.10638	Frey et al., 2017	Fig. 3
Meyerasaurus victor	Rhomaleosauridae	SMNS 12478	182.7	178.24	180.47	81	92.7	0.873786	Smith & Vincent 2010; Fraas 1910; personal observation
Microcleidus brachypterygius	Microcleididae	GPIT-RE-9428 (ex GPIT/477/1/1)	182.7	178.24	180.47	115	55.5	2.07207	Personal observation
Microcleidus brachypterygius	Microcleididae	SMNS 51143	182.7	178.24	180.47	128.5	54.5	2.3578	Personal observation
Microcleidus brachypterygius	Microcleididae	SMNS 51147	182.7	178.24	180.47	162.2	69.9	2.32046	Personal observation
Microcleidus brachypterygius	Microcleididae	average	182.7	178.24	180.47	135.233	59.9667	2.25011
Microcleidus sp	Microcleididae	SMNS 51945	182.7	178.24	180.47	136.5	72.5	1.88276	Personal observation
Microcleidus homalospondylus	Microcleididae	NHMUK 36184	182.7	178.24	180.47	210	134	1.56716	Watson, 1909; Benson et al., 2012
Microcleidus tournemirensis	Microcleididae	MMM J. T. 86-100	178.24	174.15	176.195	186	82.5	2.25455	Sciau et al., 1990; Soul & Benson, 2017
Morenosaurus stocki	Elasmosauridae	LACM/CIT 2802	72.05	66	69.025	347	200	1.735	Welles, 1952
Muraenosaurus leedsii	Cryptoclididae	LEICT G18.1996	166.07	161.2	163.635	151	88	1.71591	O'Keefe 2002; Andrews 1909
Muraenosaurus leedsii	Cryptoclididae	NHMUK R 2678	166.07	161.2	163.635	200	140.683	1.42164	Andrews, 1910 (M. dubrovensis)
Muraenosaurus leedsii	Cryptoclididae	average	166.07	161.2	163.635	175.5	114.341	1.56877
Neusticosaurus edwardsii	Pachypleurosauria	PIMUZ T3460	239.7	237	238.35	12.7	26.5	0.479245	Personal observation
Neusticosaurus edwardsii	Pachypleurosauria	PIMUZ T3935	239.7	237	238.35	18.5	29	0.637931	Personal observation
Neusticosaurus edwardsii	Pachypleurosauria	average	239.7	237	238.35	15.6	27.75	0.558588
Neusticosaurus peyeri	Pachypleurosauria	PIMUZ T3393	239.7	237	238.35	5.2	8.1	0.641975	Personal observation
Neusticosaurus peyeri	Pachypleurosauria	PIMUZ T3615	239.7	237	238.35	3.6	4.3	0.837209	Personal observation
Neusticosaurus peyeri	Pachypleurosauria	average	239.7	237	238.35	4.4	6.2	0.739592
Neusticosaurus pusillus	Pachypleurosauria	PIMUZ T3934	239.7	237	238.35	5.3	8.3	0.638554	Personal observation
Neusticosaurus pusillus	Pachypleurosauria	GPIT 1241	239.7	237	238.35	6	6.5	0.923077	Personal observation
Neusticosaurus pusillus	Pachypleurosauria	average	239.7	237	238.35	5.65	7.4	0.780816
Nichollssaura borealis	Leptocleididae	TMP 94.122.01	113	100.5	106.75	69	67.2	1.02679	Druckenmiller & Russell, 2008
Nothosaurus giganteus	Nothosauroidea	PIMUZ T4829	243.99	233.5	238.745	67	103	0.650485	Rieppel, 1996; Personal observation
Nothosaurus marchicus	Nothosauroidea	MB R 27	246.36	241.5	243.93	22	27	0.814815	Klein et al., 2015; Personal observation
Nothosaurus youngi	Nothosauroidea	WS-30-R24	237	235.39	236.195	28.15	43.5	0.647126	Ji et al., 2014
Panzhousaurus rotundirostris	Eosauropterygia_basal	GMPKU-P-1059	244.94	243.99	244.465	8.8	12.8	0.6875	Jiang et al., 2018
Paraplacodus broilii	Placodontia	PIMUZ T4755	242.57	240.3	241.435	9	30.5	0.295082	Personal observation
Peloneustes philarchus	Thalassophonea	GPIT-RE-3182	166.07	163.47	164.77	62	135	0.459259	Personal observation
Placodus gigas	Placodontia	GPIT cast of SMF R1035	246.36	239.1	242.73	13.7	70.7	0.193777	Personal observation
Placodus inexpectatus	Placodontia	GMPKU-P-1054	244.94	243.99	244.465	10.8	60	0.18	Jiang et al., 2008a
Plesiopterys wildi	Microcleididae	SMNS 16812	182.7	178.24	180.47	86.5	53	1.63208	Personal observation
Plesiosaurus dolichodeirus	Plesiosauridae	NHMUK 22656	195.31	190.82	193.065	115	68	1.69118	Storrs, 1997; O'Keefe 2002
Plesiosaurus dolichodeirus	Plesiosauridae	NHMUK R1313	195.31	190.82	193.065	145	107	1.35514	Storrs, 1997
Plesiosaurus dolichodeirus	Plesiosauridae	OXFUM J 10304	195.31	190.82	193.065	133	111	1.1982	Personal observation
Plesiosaurus dolichodeirus	Plesiosauridae	average	195.31	190.82	193.065	131	95.3333	1.41484
Plesiosaurus sp	Plesiosauridae	NMW Uncat.	195.31	190.82	193.065	106	86.5	1.22543	Personal observation
Polycotylus latipinnis	Polycotilidae	LACM 129629	87.86	80.97	84.415	125	126.7	0.986582	O'Keefe & Chiappe, 2011	Fig. 3
Psephochelys polyosteoderma	Placodontia	YGMR TR00005	233.5	228.35	230.925	3.75	24.2915	0.154375	Xiaofeng et al., 2008	Fig. 15
Psephochelys polyosteoderma	Placodontia	EBGL 009	233.5	228.35	230.925	3.43	21.438	0.159996	Xiaofeng et al., 2008	Fig. 15
Psephochelys polyosteoderma	Placodontia	average	233.5	228.35	230.925	3.59	22.8648	0.157186
Psephoderma alpinum	Placodontia	MCSNM V527	217.42	201.3	209.36	4.1	24.2	0.169421	Renesto & Tintori, 1995
Psephoderma alpinum	Placodontia	ST82003	217.42	201.3	209.36	9.9	49.2	0.20122	Renesto & Tintori, 1995	Fig. 2
Psephoderma alpinum	Placodontia	average	217.42	201.3	209.36	7	36.7	0.18532
Qianxisaurus chajiangensis	Eosauropterygia_basal	NMNS KIKO-F044630	237	235.39	236.195	10	23.8	0.420168	Cheng et al., 2012
Rhomaleosaurus cramptoni	Rhomaleosauridae	NMING F8785	182.7	178.24	180.47	174	205.2	0.847953	Smith, 2007
Rhomaleosaurus megacephalus	Rhomaleosauridae	LEICS G221.1851	201.1	199.3	200.2	138	129.5	1.06564	O'keefe, 2002; Smith, 2007
Rhomaleosaurus zetlandicus	Rhomaleosauridae	WM 851.S	182.7	178.24	180.47	100	164	0.609756	Watson, 1910; Vincent & Smith, 2009
Sachicasaurus vitae	Thalassophonea	MP111209-1	129.4	113	121.2	124.5	351.4	0.354297	Paramo-Fonseca, 2018
Seelyosaurus guilelmiimperatoris	Microcleididae	SMNS 51015	182.7	178.24	180.47	135	84	1.60714	Personal observation
Serpianosaurus mirigiolensis	Pachypleurosauria	BES SC 1280	242.57	240.3	241.435	9.4	15.1	0.622517	Personal observation
Serpianosaurus mirigiolensis	Pachypleurosauria	PIMUZ T3931	242.57	240.3	241.435	9	14.7	0.612245	Personal observation
Serpianosaurus mirigiolensis	Pachypleurosauria	average	242.57	240.3	241.435	9.2	14.9	0.617381
Sinocyamodus xinpuensis	Placodontia	IVPP V17051	233.5	228.35	230.925	10	39	0.25641	Wang et al., 2018	Fig. 1
Styxosaurus sp	Elasmosauridae	SDSM 451	83.64	80.97	82.305	580	210	2.7619	Welles, 1952
Thalassiodracon hawkinsi	Pliosauridae_basal	Bristol cast of NHMUK 2018	201.3	201.1	201.2	58.9	37.8	1.5582	Personal observation
Thalassiodracon hawkinsi	Pliosauridae_basal	NHMUK 2020	201.3	201.1	201.2	61.5	43	1.43023	O'keefe, 2002; photographs by NHM
Thalassiodracon hawkinsi	Pliosauridae_basal	average	201.3	201.1	201.2	60.2	40.4	1.49422
Thalassomedon haningtoni	Elasmosauridae	DMNH 1588	100.5	93.9	97.2	609	308	1.97727	Welles, 1952
Trinacromerum bentonianum	Polycotilidae	SM 3025	93.9	91.41	92.655	80	155	0.516129	Thurmond, 1968	Fig. 1
Wangosaurus brevirostris	Pistosauroidea	GMPKU-P-1529	242	237	239.5	85	56.4	1.50709	Ma et al., 2015	Fig. 1
Wumengosaurus delicatomandibularis	Eosauropterygia_basal	GMPKU-P-1210	244.94	243.99	244.465	13.6	27.6	0.492754	Jiang et al., 2008b
Wumengosaurus delicatomandibularis	Eosauropterygia_basal	IVPP V15314	244.94	243.99	244.465	14.4	30.5	0.472131	Wu et al. 2011
Wumengosaurus delicatomandibularis	Eosauropterygia_basal	average	244.94	243.99	244.465	14	29.05	0.482442
Yunguisaurus liae	Pistosauroidea	NMNS 004529-F003862b	237	235.39	236.195	73.2	53	1.38113	Cheng et al., 2006; Soul & Benson, 2017
Yunguisaurus liae	Pistosauroidea	ZMNH M8738	237	235.39	236.195	130	85.6	1.51869	Sato et al., 2013
Yunguisaurus liae	Pistosauroidea	average	237	235.39	236.195	101.6	69.3	1.44991

[truncated: 1 more sheets: 10. References]
